# Supplementary material for: Towards tick virome and emerging tick‐borne viruses: Protocols, challenges and perspectives
Source: IMetaOmics. 2025 May 12;2(2):e70022. doi: 10.1002/imo2.70022 (PMC12806352; doi:10.1002/imo2.70022)
Supplement: Supplementary file 2 — Supporting Information 2. [file IMO2-2-e70022-s001.xlsx]

## Sheet: Table S1
Table S1. Recommended materials for tick collection during the early stages of scientific investigation
Field investigation	Tools
Collection of free-living ticks	Protective suit, gloves, masks, 1m2 white cloth flag, tweezers, centrifuge tube, alcohol
Collection of parasitic ticks	Protective suit, gloves, masks, tweezers, centrifuge tube, alcohol
Preserve tick activity	Tweezers, centrifuge tubes, filter paper strips, purified water

## Sheet: Table S2
Table S2. Proposed metadata table to record the collection information
Metadata	Example
Basic Information
Tick species	Haemaphysalis longicornis, Rhipicephalus sanguineus, etc.
Sex	Female, male, or unknown
Development state	Adults, nymphs, or larvae
Collection source	Free-living, or parasitism
Tick ID	HL010101, HL010102, etc.
Tick number	20, 50, etc.
Host species	Cattle, goat, sheep, etc.
Host ID	CA01, GO01,SH01, etc.
Blood-feeding state	Engorged, half-engorged, free-living
Field environment
Collection country	China, United Kingdom (UK), United States (USA), etc.
Provincial-level	Province (in China), Region (in UK), State (in USA), etc.
Prefecture-level	City (in China), County (in UK), County (in USA), etc.
County-level	County (in China), District (in UK), City (in USA), etc.
Township-level	Town (in China), Town (in UK), Town (in USA), etc.
Longitude	00°00′00″ E, etc.
Latitude	00°00′00″ N, etc.
Altitude	300 m, 600 m, etc.
Collector	XXX
Collection date	YYYY, YYYY-MM, or YYYY-MM-DD
Ecological environment	Mountain, gobi, etc.

## Sheet: Table S3
Table S3. Proposed metadata table for sequencing library
Metadata	Example
Library ID	City-Collection date-Tick species-ID (BJ24HL01)
Tick species	Haemaphysalis longicornis, Rhipicephalus sanguineus, etc.
Sex	Female, male, or unknown
Development state	Adults, nymphs, or larvae
Blood-feeding state	Engorged, half-engorged, free-living
Host species	Cattle, goat, sheep, etc.
Number per library	1 (individual), 10 (pool), etc.
Collection country	China, United Kingdom (UK), United States (USA), etc.
Provincial-level	Province (in China), Region (in UK), State (in USA), etc.
Prefecture-level	City (in China), County (in UK), County (in USA), etc.
County-level	County (in China), District (in UK), City (in USA), etc.
Township-level	Town (in China), Town (in UK), Town (in USA), etc.
Longitude	00°00′00″ E, etc.
Latitude	00°00′00″ N, etc.
Collection date	YYYY, YYYY-MM, or YYYY-MM-DD
Laboratory processing	RNA, or DNA&RNA
Sequencing method	Meta-transcriptomic
Sequencing platform	Illumina, IonTorrent, MGISEQ, Nanopore, etc.
Sequencing depth	10G, 20G, etc.
Library storage	Tick incubators, refrigerators -20°C, -80°C, etc.
Library label	Collection date-Library ID, etc.

## Sheet: Table S4
Table S4. Available tick genome data from publications and BioProjects
Tick species	Reference	Source
Alveonasus lahorensis		PRJNA1131278
Ixodes persulcatus	Na Jia et al., 2020	https://bigd.big.ac.cn/gwh/Assembly/8896/show;
		https://www.ncbi.nlm.nih.gov/nuccore/JABSTQ000000000;
		https://www.biosino.org/node/analysis/detail/OEZ006431
Haemaphysalis concinna		PRJNA1131278
Haemaphysalis qinghaiensis		PRJNA1131278
Haemaphysalis longicornis	Na Jia et al., 2020	https://bigd.big.ac.cn/gwh/Assembly/8865/show;
		https://www.ncbi.nlm.nih.gov/nuccore/JABSTR000000000;
		https://www.biosino.org/node/analysis/detail/OEZ006431
Haemaphysalis montgomeryi		PRJNA1131278
Amblyomma geoemydae		PRJNA1131278
Amblyomma varanense		PRJNA1131278
Amblyomma testudinarium		PRJNA1131278
Amblyomma javanense		PRJNA1131278
Dermacentor niveus		PRJNA1131278
Dermacentor silvarum	Na Jia et al., 2020	https://bigd.big.ac.cn/gwh/Assembly/8869/show;
		https://www.ncbi.nlm.nih.gov/nuccore/JABSTS000000000;
		https://www.biosino.org/node/analysis/detail/OEZ006431
Hyalomma scupense		PRJNA1131278
Hyalomma anatolicum		PRJNA1131278
Hyalomma asiaticum	Na Jia et al., 2020	https://bigd.big.ac.cn/gwh/Assembly/8867/show;
		https://www.ncbi.nlm.nih.gov/nuccore/JABSTT000000000;
		https://www.biosino.org/node/analysis/detail/OEZ006431
Rhipicephalus microplus	Na Jia et al., 2020	https://bigd.big.ac.cn/gwh/Assembly/8870/show;
		https://www.ncbi.nlm.nih.gov/nuccore/JABSTU000000000;
		https://www.biosino.org/node/analysis/detail/OEZ006431
Rhipicephalus turanicus		PRJNA1131278
Rhipicephalus pumilio		PRJNA1131278
Rhipicephalus sanguineus	Na Jia et al., 2020	https://bigd.big.ac.cn/gwh/Assembly/8868/show;
		https://www.ncbi.nlm.nih.gov/nuccore/JABSTV000000000;
		https://www.biosino.org/node/analysis/detail/OEZ006431
678 resequenced ticks	Na Jia et al., 2020	https://bigd.big.ac.cn/gsa/browse/CRA002715;
		https://www.biosino.org/node/project/detail/OEP001099
Ixodes scapularis	Gulia-Nuss et al, 2016	https://www.vectorbase.org/organisms/ixodes-scapularis/wikel/iscaw1
Ixodes scapularis embryonic 6 cell line	Miller et al., 2018	https://ftp.ncbi.nlm.nih.gov/genomes/all/GCF/002/892/825/GCF_002892825.2_ISE6_asm2.2_deduplicated
