# Supplementary material for: Towards tick virome and emerging tick‐borne viruses: Protocols, challenges and perspectives
Source: IMetaOmics. 2025 May 12;2(2):e70022. doi: 10.1002/imo2.70022 (PMC12806352; doi:10.1002/imo2.70022)
Supplement: Supplementary file 3 — Supporting Information 3. [file IMO2-2-e70022-s002.xlsx]

## Sheet: Template S1
Template S1. This is a customisable sample metadata template for field sampling of tick virome
#You can remove a metadata field to suit your needs, or add an extra column after the last column of a metadata field
#To provide interoperability across other platforms, such as data analysis, sequence data submission, etc., templates can be saved as csv, text, or other acceptable formats
#After customize metadata fields, you can enter your data directly here, save and use your custom templates in your desired format, or copy and paste your custom templates anywhere desired
Metadata Fields
Tick species	Sex	Development state	Collection source	Tick ID	Tick number	Host species	Host ID	Blood-feeding state	Collection country	Provincial-level	Prefecture-level	County-level	Township-level	Longitude	Latitude	Altitude	Collector	Collection date	Ecological environment

## Sheet: Template S2
Template S2. This is a customisable library metadata template for tick virome
#You can remove a metadata library to suit your needs, or add an extra column after the last column of a metadata library
#To provide interoperability across other platforms, such as data analysis, sequence data submission, etc., templates can be saved as csv, text, or other acceptable formats
#After customize metadata library, you can enter your data directly here, save and use your custom templates in your desired format, or copy and paste your custom templates anywhere desired
Metadata Library
Tick species	Sex	Development state	Blood-feeding state	Host species	Collection country	Provincial-level	Prefecture-level	County-level	Township-level	Longitude	Latitude	Number per library	Collection date	Library ID	Laboratory processing	Sequencing method	Sequencing platform	Sequencing depth	Library storage	Library label
